# Supplementary material for: Unraveling the mechanisms of deep-brain stimulation of the internal capsule in a mouse model
Source: Nat Commun. 2023 Sep 4;14:5385. doi: 10.1038/s41467-023-41026-x (PMC10477328; doi:10.1038/s41467-023-41026-x)
Supplement: Supplementary file 4 — Source Data [file 41467_2023_41026_MOESM4_ESM.zip]

Archive with 13 entries (13 files):
- figure1.mat
- figure1_info.docx
- figure2.mat
- figure2_info.docx
- figure3.mat
- figure3_info.docx
- figure4.mat
- figure4_info.docx
- figure5.mat
- figure5_info.docx
- figure6.mat
- figure6_info.docx
- vandenBoom_et_al_DBS_statistics_overview.xlsx
