# Supplementary material for: Unraveling the mechanisms of deep-brain stimulation of the internal capsule in a mouse model
Source: Nat Commun. 2023 Sep 4;14:5385. doi: 10.1038/s41467-023-41026-x (PMC10477328; doi:10.1038/s41467-023-41026-x)
Supplement: Supplementary file 4 — Source Data [file 41467_2023_41026_MOESM4_ESM.zip › vandenBoom_et_al_DBS_statistics_overview.xlsx]

## Sheet: Fig1
Stats
Panel	Subpanel	Genotype	Test	F/t/r/Glass's Delta	df1	df2	p-val
f	Top: No DBS	SAPAP3	paired ttest (pre vs DBS)	-1.50281	26		0.144938
	100µA	SAPAP3	paired ttest (pre vs DBS)	1.7764	26		0.0873718
	200µA	SAPAP3	paired ttest (pre vs DBS)	2.3446	26		0.0404399
	300µA	SAPAP3	paired ttest (pre vs DBS)	4.44358	26		0.00029196
	Middle: No DBS	SAPAP3	paired ttest (pre vs DBS)	1.11664	27		0.273988
	40µs	SAPAP3	paired ttest (pre vs DBS)	-0.51939	27		0.60772
	80µs	SAPAP3	paired ttest (pre vs DBS)	2.35061	27		0.0394505
	160µs	SAPAP3	paired ttest (pre vs DBS)	4.18349	27		0.00054387
	Bottom: No DBS	SAPAP3	paired ttest (pre vs DBS)	-0.743367	25		0.464188
	60Hz	SAPAP3	paired ttest (pre vs DBS)	1.30598	25		0.203449
	120Hz	SAPAP3	paired ttest (pre vs DBS)	2.27108	25		0.0480185
	180Hz	SAPAP3	paired ttest (pre vs DBS)	2.9355	25		0.0140929
g	Current (abs diff)	SAPAP3	RM-ANOVA	7.81573	3	78	0.000125731
	Pulse-width	SAPAP3	RM-ANOVA	7.0208	3	81	0.000295779
	Frequency	SAPAP3	RM-ANOVA	1.96631	3	75	0.126284
h	Top: No DBS	WT	paired ttest (pre vs DBS)	0.213744	29		0.832242
	100µA	WT	paired ttest (pre vs DBS)	-1.24734	29		0.222254
	200µA	WT	paired ttest (pre vs DBS)	1.26582	29		0.215651
	300µA	WT	paired ttest (pre vs DBS)	1.70465	29		0.0989519
	Middle: No DBS	WT	paired ttest (pre vs DBS)	-1.14939	27		0.260473
	40µs	WT	paired ttest (pre vs DBS)	0.0836809	27		0.933928
	80µs	WT	paired ttest (pre vs DBS)	1.47056	27		0.15297
	160µs	WT	paired ttest (pre vs DBS)	1.18526	27		0.246241
	Bottom: No DBS	WT	paired ttest (pre vs DBS)	1.02897	27		0.312625
	60Hz	WT	paired ttest (pre vs DBS)	0.669804	27		0.508671
	120Hz	WT	paired ttest (pre vs DBS)	2.00112	27		0.0555249
	180Hz	WT	paired ttest (pre vs DBS)	2.18236	27		0.0759145

## Sheet: SuppFig1
Stats
Panel	Subpanel	Genotype	Test	F/t/r/Glass's Delta	df1	df2	p-val	Bayes factor
c		SAPAP3	Correlation (Pearson's r)	0.9442	18		<0.0001
e	Left: current	SAPAP3	Correlation (Pearson's r)	0.0815859	27		0.68581	6.2
	Middle: pulse-width	SAPAP3	Correlation (Pearson's r)	-0.217923	28		0.265269	3.7
	Right: frequency	SAPAP3	Correlation (Pearson's r)	-0.155435	24		0.468299	4.9
f	Top: No DBS	SAPAP3	paired ttest (pre vs DBS)	-0.528581	29		0.601119
	100µA	SAPAP3	paired ttest (pre vs DBS)	-2.34877	29		0.103447
	200µA	SAPAP3	paired ttest (pre vs DBS)	-1.87361	29		0.0710937
	300µA	SAPAP3	paired ttest (pre vs DBS)	-0.597472	29		0.554829
	Middle: No DBS	SAPAP3	paired ttest (pre vs DBS)	-1.64207	29		0.111377
	40µs	SAPAP3	paired ttest (pre vs DBS)	-2.1353	29		0.165244
	80µs	SAPAP3	paired ttest (pre vs DBS)	-1.60481	29		0.119373
	160µs	SAPAP3	paired ttest (pre vs DBS)	-1.73018	29		0.0942279
	Bottom: No DBS	SAPAP3	paired ttest (pre vs DBS)	-1.39528	23		0.17626
	60Hz	SAPAP3	paired ttest (pre vs DBS)	-1.90915	23		0.0687957
	120Hz	SAPAP3	paired ttest (pre vs DBS)	-1.77123	23		0.0897754
	180Hz	SAPAP3	paired ttest (pre vs DBS)	-3.95322	23		0.00252717
g	Top: No DBS	WT	paired ttest (pre vs DBS)	0.203433	27		0.840322
	100µA	WT	paired ttest (pre vs DBS)	-2.73177	27		0.0438691
	200µA	WT	paired ttest (pre vs DBS)	-2.45791	27		0.0620396
	300µA	WT	paired ttest (pre vs DBS)	-0.251789	27		0.803111
	Middle: No DBS	WT	paired ttest (pre vs DBS)	-0.383046	27		0.704685
	40µs	WT	paired ttest (pre vs DBS)	-0.742183	27		0.464385
	80µs	WT	paired ttest (pre vs DBS)	-3.50218	27		0.0064974
	160µs	WT	paired ttest (pre vs DBS)	-1.34669	27		0.189277
	Bottom: No DBS	WT	paired ttest (pre vs DBS)	-3.83664	27		0.00272299
	60Hz	WT	paired ttest (pre vs DBS)	-1.34828	27		0.188771
	120Hz	WT	paired ttest (pre vs DBS)	-2.66037	27		0.0259482
	180Hz	WT	paired ttest (pre vs DBS)	-2.68692	27		0.0365724
h	No DBS	SAPAP3	paired ttest (pre vs DBS)	0.68516	11		0.507424
	1Hz	SAPAP3	paired ttest (pre vs DBS)	-0.712146	11		0.491203
	5Hz	SAPAP3	paired ttest (pre vs DBS)	-0.369978	11		0.718423
	20Hz	SAPAP3	paired ttest (pre vs DBS)	-0.0312139	11		0.975658
i	No DBS	SAPAP3	paired ttest (pre vs DBS)	-0.842125	11		0.417651
	10s OFF	SAPAP3	paired ttest (pre vs DBS)	0.446776	11		0.663705
	5s OFF	SAPAP3	paired ttest (pre vs DBS)	0.682551	11		0.509009
	1s OFF	SAPAP3	paired ttest (pre vs DBS)	-0.117525	11		0.908562

## Sheet: Fig2
Stats
Panel	Subpanel	Genotype	Test	F/t/r/Glass's Delta	df1	df2	p-val
c	Top: current	Thy1-GCaMP6f	RM-ANOVA	4.38359	3	12	0.0265662
	Middle: pulse-width	Thy1-GCaMP6f	RM-ANOVA	7.19672	3	12	0.00507541
	Bottom: frequency	Thy1-GCaMP6f	RM-ANOVA	0.314662	3	12	0.814543
d	Top: PFC	Thy1-GCaMP6f	RM-ANOVA	8.76956	3	12	0.00473751
	Middle: PFC	Thy1-GCaMP6f	RM-ANOVA	9.64033	3	12	0.00483951
	Bottom: PFC	Thy1-GCaMP6f	RM-ANOVA	1.87254	3	12	0.188043
	Top: SS	Thy1-GCaMP6f	RM-ANOVA	2.85081	3	12	0.08192
	Middle: SS	Thy1-GCaMP6f	RM-ANOVA	6.414	3	12	0.0231237
	Bottom: SS	Thy1-GCaMP6f	RM-ANOVA	1.00852	3	12	0.422722
	Top: RSP	Thy1-GCaMP6f	RM-ANOVA	1.3466	3	12	0.305682
	Middle: RSP	Thy1-GCaMP6f	RM-ANOVA	2.22368	3	12	0.138019
	Bottom: RSP	Thy1-GCaMP6f	RM-ANOVA	0.163108	3	12	0.919141
	Top: VIS	Thy1-GCaMP6f	RM-ANOVA	0.644726	3	12	0.600988
	Middle: VIS	Thy1-GCaMP6f	RM-ANOVA	0.600919	3	12	0.626673
	Bottom: VIS	Thy1-GCaMP6f	RM-ANOVA	1.61045	3	12	0.238783
e	Top: current	Thy1-GCaMP6f	1-way ANOVA	4.19799	3	16	0.0227146
	Top: PFC vs SS	Thy1-GCaMP6f	posthoc (tukey-kramer)				0.51992
	Top: PFC vs RSP	Thy1-GCaMP6f	posthoc (tukey-kramer)				0.0427854
	Top: PFC vs VIS	Thy1-GCaMP6f	posthoc (tukey-kramer)				0.0336793
	Top: SS vs RSP	Thy1-GCaMP6f	posthoc (tukey-kramer)				0.434678
	Top: SS vs VIS	Thy1-GCaMP6f	posthoc (tukey-kramer)				0.370735
	Top: RSP vs VIS	Thy1-GCaMP6f	posthoc (tukey-kramer)				0.999309
	Middle: pulse-width	Thy1-GCaMP6f	1-way ANOVA	3.511	3	16	0.0396846
	Top: PFC vs SS	Thy1-GCaMP6f	posthoc (tukey-kramer)				0.408407
	Top: PFC vs RSP	Thy1-GCaMP6f	posthoc (tukey-kramer)				0.0842665
	Top: PFC vs VIS	Thy1-GCaMP6f	posthoc (tukey-kramer)				0.0404099
	Top: SS vs RSP	Thy1-GCaMP6f	posthoc (tukey-kramer)				0.758551
	Top: SS vs VIS	Thy1-GCaMP6f	posthoc (tukey-kramer)				0.531438
	Top: RSP vs VIS	Thy1-GCaMP6f	posthoc (tukey-kramer)				0.979435
	Bottom: frequency	Thy1-GCaMP6f	1-way ANOVA	2.94618	3	16	0.0645354
	Top: PFC vs SS	Thy1-GCaMP6f	posthoc (tukey-kramer)				0.999487
	Top: PFC vs RSP	Thy1-GCaMP6f	posthoc (tukey-kramer)				0.567405
	Top: PFC vs VIS	Thy1-GCaMP6f	posthoc (tukey-kramer)				0.106435
	Top: SS vs RSP	Thy1-GCaMP6f	posthoc (tukey-kramer)				0.502388
	Top: SS vs VIS	Thy1-GCaMP6f	posthoc (tukey-kramer)				0.0870486
	Top: RSP vs VIS	Thy1-GCaMP6f	posthoc (tukey-kramer)				0.671243

## Sheet: Fig3
Stats
Panel	Subpanel	Genotype	Test	F/t/r/Glass's Delta	df1	df2	p-val
f	lOFC	SAPAP3	2-way ANOVA - intensity	5.53063	3	40	0.00284301
		SAPAP3	2-way ANOVA - direction	0.33185	1	40	0.567799
		SAPAP3	2-way ANOVA - interaction	0.0915287	3	40	0.964289
	mOFC	SAPAP3	2-way ANOVA - intensity	12.0295	3	32	1.95329e-05
		SAPAP3	2-way ANOVA - direction	13.6687	1	32	0.000813342
		SAPAP3	2-way ANOVA - interaction	3.55572	3	32	0.0250415
	PL	SAPAP3	2-way ANOVA - intensity	11.265	3	32	3.33248e-05
		SAPAP3	2-way ANOVA - direction	0.465679	1	32	0.499892
		SAPAP3	2-way ANOVA - interaction	0.100904	3	32	0.958909
	M2	SAPAP3	2-way ANOVA - intensity	14.5368	3	32	3.79479e-06
		SAPAP3	2-way ANOVA - direction	2.25283	1	32	0.143174
		SAPAP3	2-way ANOVA - interaction	1.39166	3	32	0.263185
	DS	SAPAP3	2-way ANOVA - intensity	2.57518	3	24	0.0774648
		SAPAP3	2-way ANOVA - direction	7.67655	1	24	0.0106281
		SAPAP3	2-way ANOVA - interaction	3.05982	3	24	0.047526
	VS	SAPAP3	2-way ANOVA - intensity	8.75244	3	32	0.000220321
		SAPAP3	2-way ANOVA - direction	0.0896223	1	32	0.766594
		SAPAP3	2-way ANOVA - interaction	1.07828	3	32	0.372202
g	lOFC - trans exc	SAPAP3	Bootstrap - n=1000	9.70303			0.001
	lOFC - trans inh	SAPAP3	Bootstrap - n=1000	6.97574			0.001
	lOFC - sust exc	SAPAP3	Bootstrap - n=1000	8.03924			0.001
	lOFC - sust inh	SAPAP3	Bootstrap - n=1000	8.64081			0.001
	mOFC - trans exc	SAPAP3	Bootstrap - n=1000	7.75981			0.001
	mOFC - trans inh	SAPAP3	Bootstrap - n=1000	6.12928			0.001
	mOFC - sust exc	SAPAP3	Bootstrap - n=1000	6.03071			0.001
	mOFC - sust inh	SAPAP3	Bootstrap - n=1000	6.17551			0.001
	PL - trans exc	SAPAP3	Bootstrap - n=1000	8.89767			0.001
	PL - trans inh	SAPAP3	Bootstrap - n=1000	7.43444			0.001
	PL - sust exc	SAPAP3	Bootstrap - n=1000	6.77622			0.001
	PL - sust inh	SAPAP3	Bootstrap - n=1000	10.8146			0.001
	M2 - trans exc	SAPAP3	Bootstrap - n=1000	10.4366			0.001
	M2 - trans inh	SAPAP3	Bootstrap - n=1000	6.78192			0.001
	M2 - sust exc	SAPAP3	Bootstrap - n=1000	7.67301			0.001
	M2 - sust inh	SAPAP3	Bootstrap - n=1000	8.74663			0.001
	DS - trans exc	SAPAP3	Bootstrap - n=1000	5.66953			0.001
	DS - trans inh	SAPAP3	Bootstrap - n=1000	6.51718			0.001
	DS - sust exc	SAPAP3	Bootstrap - n=1000	6.40924			0.001
	DS - sust inh	SAPAP3	Bootstrap - n=1000	2.78235			0.001
	VS - trans exc	SAPAP3	Bootstrap - n=1000	5.26348			0.001
	VS - trans inh	SAPAP3	Bootstrap - n=1000	5.69748			0.001
	VS - sust exc	SAPAP3	Bootstrap - n=1000	4.78716			0.001
	VS - sust inh	SAPAP3	Bootstrap - n=1000	7.45479			0.001
i	Right plot	WT	Bootstrap - n=1000	3.38907			0.001998

## Sheet: SuppFig3
Stats
Panel	Subpanel	Genotype	Test	F/t/r/Glass's Delta	df1	df2	p-val
b		SAPAP3	1-way ANOVA	0.678279	6	32	0.668113
c		SAPAP3	1-way ANOVA	0.966388	31	640	0.520603
g	lOFC - trans exc	WT	Bootstrap - n=1000	6.4566			0.001
	lOFC - trans inh	WT	Bootstrap - n=1000	4.25923			0.001
	lOFC - sust exc	WT	Bootstrap - n=1000	5.91805			0.001
	lOFC - sust inh	WT	Bootstrap - n=1000	6.78533			0.001
	mOFC - trans exc	WT	Bootstrap - n=1000	6.7359			0.001
	mOFC - trans inh	WT	Bootstrap - n=1000	5.85502			0.001
	mOFC - sust exc	WT	Bootstrap - n=1000	5.25341			0.001
	mOFC - sust inh	WT	Bootstrap - n=1000	5.06137			0.001
	PL - trans exc	WT	Bootstrap - n=1000	8.17288			0.001
	PL - trans inh	WT	Bootstrap - n=1000	6.67511			0.001
	PL - sust exc	WT	Bootstrap - n=1000	6.55591			0.001
	PL - sust inh	WT	Bootstrap - n=1000	6.81638			0.001
	M2 - trans exc	WT	Bootstrap - n=1000	8.27007			0.001
	M2 - trans inh	WT	Bootstrap - n=1000	8.93716			0.001
	M2 - sust exc	WT	Bootstrap - n=1000	6.87029			0.001
	M2 - sust inh	WT	Bootstrap - n=1000	4.70502			0.001
	DS - trans exc	WT	Bootstrap - n=1000	7.49586			0.001
	DS - trans inh	WT	Bootstrap - n=1000	6.07139			0.001
	DS - sust exc	WT	Bootstrap - n=1000	8.87184			0.001
	DS - sust inh	WT	Bootstrap - n=1000	5.82097			0.001
	VS - trans exc	WT	Bootstrap - n=1000	6.15921			0.001
	VS - trans inh	WT	Bootstrap - n=1000	3.85588			0.001
	VS - sust exc	WT	Bootstrap - n=1000	6.74092			0.001
	VS - sust inh	WT	Bootstrap - n=1000	5.26704			0.001
h	lOFC	WT	2-way ANOVA - intensity	13.1049	3	32	9.47909e-06
		WT	2-way ANOVA - direction	1.738	1	32	0.196751
		WT	2-way ANOVA - interaction	0.589787	3	32	0.626179
	mOFC	WT	2-way ANOVA - intensity	11.7577	3	32	2.35722e-05
		WT	2-way ANOVA - direction	0.434178	1	32	0.51466
		WT	2-way ANOVA - interaction	3.59642	3	32	0.0240052
	PL	WT	2-way ANOVA - intensity	12.1714	3	32	1.77226e-05
		WT	2-way ANOVA - direction	0.625402	1	32	0.434869
		WT	2-way ANOVA - interaction	0.692014	3	32	0.563666
	M2	WT	2-way ANOVA - intensity	11.0434	3	24	9.52199e-05
		WT	2-way ANOVA - direction	1.49016	1	24	0.23405
		WT	2-way ANOVA - interaction	0.0656715	3	24	0.977553
	DS	WT	2-way ANOVA - intensity	27.3871	3	32	5.75513e-09
		WT	2-way ANOVA - direction	40.1666	1	32	4.09788e-07
		WT	2-way ANOVA - interaction	8.83711	3	32	0.000205985
	VS	WT	2-way ANOVA - intensity	9.31481	3	24	0.00028868
		WT	2-way ANOVA - direction	11.2267	1	24	0.00266128
		WT	2-way ANOVA - interaction	3.19316	3	24	0.0416575
i	lOFC	SAPAP3	Correlation (Pearson's r)	-0.550397	14		0.02716
	mOFC	SAPAP3	Correlation (Pearson's r)	-0.689876	11		0.00906889
	PL	SAPAP3	Correlation (Pearson's r)	-0.0537789	11		0.861481
	M2	SAPAP3	Correlation (Pearson's r)	-0.342167	12		0.231119
	DS	SAPAP3	Correlation (Pearson's r)	-0.230817	9		0.494702
	VS	SAPAP3	Correlation (Pearson's r)	0.32295	9		0.332703

## Sheet: Fig4
Stats
Panel	Subpanel	Genotype	Test	F/t/r/Glass's Delta	df1	df2	p-val
a	lOFC -current	SAPAP3	paired ttest (No DBS vs DBS 300µA)	0.830934	5		0.224935
				0.224935
b	lOFC -current	SAPAP3	paired ttest (No DBS vs DBS 300µA)	0.224935	5		0.830934
	lOFC - pulse-width	SAPAP3	paired ttest (No DBS vs DBS 160µs)	-1.82896	5		0.126938
	lOFC - frequency	SAPAP3	paired ttest (No DBS vs DBS 180Hz)	-0.161003	5		0.878394
	mOFC - current	SAPAP3	paired ttest (No DBS vs DBS 300µA)	-0.24754	4		0.816677
	mOFC - pulse-width	SAPAP3	paired ttest (No DBS vs DBS 160µs)	0.0754079	4		0.943511
	mOFC - frequency	SAPAP3	paired ttest (No DBS vs DBS 180Hz)	-3.15308	4		0.103236
	PL - current	SAPAP3	paired ttest (No DBS vs DBS 300µA)	-1.51274	4		0.204893
	PL - pulse-width	SAPAP3	paired ttest (No DBS vs DBS 160µs)	-1.83351	4		0.140654
	PL - frequency	SAPAP3	paired ttest (No DBS vs DBS 180Hz)	-0.332993	3		0.761053
	M2 - current	SAPAP3	paired ttest (No DBS vs DBS 300µA)	-1.39375	4		0.235838
	M2 - pulse-width	SAPAP3	paired ttest (No DBS vs DBS 160µs)	-1.49437	4		0.209387
	M2 - frequency	SAPAP3	paired ttest (No DBS vs DBS 180Hz)	-0.942963	3		0.415266
	DS - current	SAPAP3	paired ttest (No DBS vs DBS 300µA)	-0.959179	3		0.408228
	DS - pulse-width	SAPAP3	paired ttest (No DBS vs DBS 160µs)	-1.15123	3		0.333068
	DS - frequency	SAPAP3	paired ttest (No DBS vs DBS 180Hz)	0.828681	2		0.494435
	VS - current	SAPAP3	paired ttest (No DBS vs DBS 300µA)	-0.232647	4		0.827455
	VS - pulse-width	SAPAP3	paired ttest (No DBS vs DBS 160µs)	-0.264597	4		0.804395
	VS - frequency	SAPAP3	paired ttest (No DBS vs DBS 180Hz)	0.103449	3		0.924135
d	lOFC	SAPAP3	2-way RM ANOVA - distance	297.917	8	160	0
	lOFC	SAPAP3	2-way RM ANOVA - charge	2.16231	3	160	0.124282
	lOFC	SAPAP3	2-way RM ANOVA - interaction	0.853967	24	160	0.663328
	mOFC	SAPAP3	2-way RM ANOVA - distance	103.718	8	96	0
	mOFC	SAPAP3	2-way RM ANOVA - charge	0.284821	3	96	0.835438
	mOFC	SAPAP3	2-way RM ANOVA - interaction	0.444597	24	96	0.987167
	PL	SAPAP3	2-way RM ANOVA - distance	109.672	8	96	0
	PL	SAPAP3	2-way RM ANOVA - charge	1.84828	3	96	0.192192
	PL	SAPAP3	2-way RM ANOVA - interaction	0.748274	24	96	0.789026
	M2	SAPAP3	2-way RM ANOVA - distance	197.614	8	128	0
	M2	SAPAP3	2-way RM ANOVA - charge	0.130153	3	128	0.940759
	M2	SAPAP3	2-way RM ANOVA - interaction	0.418007	24	128	0.992317
	DS	SAPAP3	2-way RM ANOVA - distance	25.7309	8	96	0
	DS	SAPAP3	2-way RM ANOVA - charge	1.14438	3	96	0.370787
	DS	SAPAP3	2-way RM ANOVA - interaction	0.270145	24	96	0.99972
	VS	SAPAP3	2-way RM ANOVA - distance	98.7081	8	128	0
	VS	SAPAP3	2-way RM ANOVA - charge	0.161422	3	128	0.920738
	VS	SAPAP3	2-way RM ANOVA - interaction	0.635547	24	128	0.901366
	lOFC	WT	2-way RM ANOVA - distance	24.3271	8	128	0
	lOFC	WT	2-way RM ANOVA - charge	0.536116	3	128	0.664194
	lOFC	WT	2-way RM ANOVA - interaction	0.385571	24	128	0.995725
	mOFC	WT	2-way RM ANOVA - distance	114.389	8	96	0
	mOFC	WT	2-way RM ANOVA - charge	0.628036	3	96	0.610665
	mOFC	WT	2-way RM ANOVA - interaction	0.829861	24	96	0.691229
	PL	WT	2-way RM ANOVA - distance	113.234	8	128	0
	PL	WT	2-way RM ANOVA - charge	1.9497	3	128	0.162316
	PL	WT	2-way RM ANOVA - interaction	0.69713	24	128	0.846914
	M2	WT	2-way RM ANOVA - distance	109.209	8	96	0
	M2	WT	2-way RM ANOVA - charge	1.12644	3	96	0.377244
	M2	WT	2-way RM ANOVA - interaction	1.31339	24	96	0.176803
	DS	WT	2-way RM ANOVA - distance	77.5448	8	128	0
	DS	WT	2-way RM ANOVA - charge	0.899426	3	128	0.463052
	DS	WT	2-way RM ANOVA - interaction	0.58529	24	128	0.93593
	VS	WT	2-way RM ANOVA - distance	184.287	8	96	0
	VS	WT	2-way RM ANOVA - charge	2.33369	3	96	0.125595
	VS	WT	2-way RM ANOVA - interaction	1.20724	24	96	0.255877
e	M2	SAPAP3	Bootstrap - n=1000	0.655776			0.244755
f	lOFC - 100µA	SAPAP3	Bootstrap - n=1000	0.296279			0.432513
	lOFC - 200µA	SAPAP3	Bootstrap - n=1000	0.172529			0.336277
	lOFC - 300µA	SAPAP3	Bootstrap - n=1000	0.276975			0.536893
	mOFC - 100µA	SAPAP3	Bootstrap - n=1000	0.247574			0.507831
	mOFC - 200µA	SAPAP3	Bootstrap - n=1000	0.0153068			0.336933
	mOFC - 300µA	SAPAP3	Bootstrap - n=1000	0.880825			0.128974
	PL - 100µA	SAPAP3	Bootstrap - n=1000	0.296796			0.614477
	PL - 200µA	SAPAP3	Bootstrap - n=1000	0.323029			0.358128
	PL - 300µA	SAPAP3	Bootstrap - n=1000	0.528946			0.328134
	M2 - 100µA	SAPAP3	Bootstrap - n=1000	0.210457			0.510698
	M2 - 200µA	SAPAP3	Bootstrap - n=1000	0.229252			0.423915
	M2 - 300µA	SAPAP3	Bootstrap - n=1000	0.211152			0.446311
	DS - 100µA	SAPAP3	Bootstrap - n=1000	0.159003			0.548863
	DS - 200µA	SAPAP3	Bootstrap - n=1000	0.352786			0.228443
	DS - 300µA	SAPAP3	Bootstrap - n=1000	0.421481			0.402866
	VS - 100µA	SAPAP3	Bootstrap - n=1000	0.188218			0.430142
	VS - 200µA	SAPAP3	Bootstrap - n=1000	0.199336			0.678064
	VS - 300µA	SAPAP3	Bootstrap - n=1000	0.507089			0.381724
	lOFC - 100µA	WT	Bootstrap - n=1000	0.203775			0.561288
	lOFC - 200µA	WT	Bootstrap - n=1000	0.0416294			0.273145
	lOFC - 300µA	WT	Bootstrap - n=1000	0.0692994			0.243551
	mOFC - 100µA	WT	Bootstrap - n=1000	0.979363			0.155961
	mOFC - 200µA	WT	Bootstrap - n=1000	0.100071			0.394321
	mOFC - 300µA	WT	Bootstrap - n=1000	0.166178			0.586883
	PL - 100µA	WT	Bootstrap - n=1000	0.121841			0.536493
	PL - 200µA	WT	Bootstrap - n=1000	0.059729			0.318136
	PL - 300µA	WT	Bootstrap - n=1000	0.538906			0.437313
	M2 - 100µA	WT	Bootstrap - n=1000	0.652523			0.27943
	M2 - 200µA	WT	Bootstrap - n=1000	0.174362			0.470632
	M2 - 300µA	WT	Bootstrap - n=1000	0.255142			0.570607
	DS - 100µA	WT	Bootstrap - n=1000	0.853017			0.144714
	DS - 200µA	WT	Bootstrap - n=1000	0.140594			0.4991
	DS - 300µA	WT	Bootstrap - n=1000	0.177774			0.485903
	VS - 100µA	WT	Bootstrap - n=1000	0.267013			0.578105
	VS - 200µA	WT	Bootstrap - n=1000	0.525434			0.341415
	VS - 300µA	WT	Bootstrap - n=1000	0.10845			0.474381

## Sheet: SuppFig4
Stats
Panel	Subpanel	Genotype	Test	F/t/r/Glass's Delta	df1	df2	p-val
a	lOFC -current	WT	paired ttest (No DBS vs DBS 300µA)	-2.87674	4		0.135483
	lOFC - pulse-width	WT	paired ttest (No DBS vs DBS 160µs)	0.748335	3		0.508583
	lOFC - frequency	WT	paired ttest (No DBS vs DBS 180Hz)	-0.725283	3		0.520734
	mOFC - current	WT	paired ttest (No DBS vs DBS 300µA)	-0.177376	4		0.867833
	mOFC - pulse-width	WT	paired ttest (No DBS vs DBS 160µs)	-0.888342	4		0.424549
	mOFC - frequency	WT	paired ttest (No DBS vs DBS 180Hz)	-1.17825	4		0.304007
	PL - current	WT	paired ttest (No DBS vs DBS 300µA)	0.907427	4		0.415505
	PL - pulse-width	WT	paired ttest (No DBS vs DBS 160µs)	0.580246	4		0.592866
	PL - frequency	WT	paired ttest (No DBS vs DBS 180Hz)	-0.105041	4		0.9214
	M2 - current	WT	paired ttest (No DBS vs DBS 300µA)	-1.20994	3		0.312943
	M2 - pulse-width	WT	paired ttest (No DBS vs DBS 160µs)	-5.34863	3		0.0383481
	M2 - frequency	WT	paired ttest (No DBS vs DBS 180Hz)	-1.30921	3		0.281712
	DS - current	WT	paired ttest (No DBS vs DBS 300µA)	0.273175	4		0.798243
	DS - pulse-width	WT	paired ttest (No DBS vs DBS 160µs)	-0.816324	4		0.460139
	DS - frequency	WT	paired ttest (No DBS vs DBS 180Hz)	-2.8236	4		0.142961
	VS - current	WT	paired ttest (No DBS vs DBS 300µA)	-3.91688	3		0.0887601
	VS - pulse-width	WT	paired ttest (No DBS vs DBS 160µs)	-3.5784	3		0.0746572
	VS - frequency	WT	paired ttest (No DBS vs DBS 180Hz)	-4.70667	2		0.0422976
b	Single cluster	Simulated data	Bootstrap - n=1000	3.56835			0.000999001
	Multiple clusters	Simulated data	Bootstrap - n=1000	4.58539			0.000999001
	Multiple small clusters	Simulated data	Bootstrap - n=1000	3.94189			0.000999001
	Ring structure	Simulated data	Bootstrap - n=1000	4.14538			0.000999001
	Dispersed recruitment	Simulated data	Bootstrap - n=1000	5.52271			0.000999001
	Random recruitment	Simulated data	Bootstrap - n=1000	0.00529291			0.490509

## Sheet: Fig5
Stats
Panel	Subpanel	Genotype	Test	F/t/r/Glass's Delta	df1	df2	p-val
b	lOFC	SAPAP3	ANOVA - DBS	7.93064	3	15	0.00211394
	mOFC	SAPAP3	ANOVA - DBS	15.7177	3	12	0.00018576
	PL	SAPAP3	ANOVA - DBS	8.92895	3	12	0.00220385
	M2	SAPAP3	ANOVA - DBS	31.3706	3	12	5.82922e-06
	DS	SAPAP3	ANOVA - DBS	4.32013	3	9	0.0380493
	VS	SAPAP3	ANOVA - DBS	5.27362	3	12	0.0149802
	lOFC	WT	ANOVA - DBS	31.2364	3	12	5.96243e-06
	mOFC	WT	ANOVA - DBS	18.3994	3	12	8.75161e-05
	PL	WT	ANOVA - DBS	6.59352	3	12	0.0069857
	M2	WT	ANOVA - DBS	5.49656	3	9	0.0201329
	DS	WT	ANOVA - DBS	7.76653	3	12	0.00380843
	VS	WT	ANOVA - DBS	13.1327	3	9	0.00122812
c	Current - lOFC	Both	Mixed ANOVA - charge	2.04143	1	18	0.17019
		Both	Mixed ANOVA - genotype	5.22804	1	18	0.103678
		Both	Mixed ANOVA - interaction	0.0927943	1	18	0.764148
	Pulse-width - lOFC	Both	Mixed ANOVA - charge	3.6975	1	16	0.072479
		Both	Mixed ANOVA - genotype	2.07465	1	16	0.169046
		Both	Mixed ANOVA - interaction	0.00489271	1	16	0.945102
	Frequency - lOFC	Both	Mixed ANOVA - charge	0.21069	1	16	0.652401
		Both	Mixed ANOVA - genotype	0.240064	1	16	0.63081
		Both	Mixed ANOVA - interaction	0.0597717	1	16	0.809965
	Current - mOFC	Both	Mixed ANOVA - charge	2.00274	1	16	0.176184
		Both	Mixed ANOVA - genotype	8.39918	1	16	0.0104815
		Both	Mixed ANOVA - interaction	0.564025	1	16	0.463546
	Pulse-width - mOFC	Both	Mixed ANOVA - charge	23.0677	1	16	0.000195177
		Both	Mixed ANOVA - genotype	9.9616	1	16	0.00611512
		Both	Mixed ANOVA - interaction	0.0287749	1	16	0.867426
	Frequency - mOFC	Both	Mixed ANOVA - charge	0.217501	1	16	0.647238
		Both	Mixed ANOVA - genotype	7.11237	1	16	0.0168767
		Both	Mixed ANOVA - interaction	0.00881769	1	16	0.926352
	Current - PL	Both	Mixed ANOVA - charge	1.85862	1	16	0.191662
		Both	Mixed ANOVA - genotype	2.38673	1	16	0.141917
		Both	Mixed ANOVA - interaction	0.0205063	1	16	0.88792
	Pulse-width - PL	Both	Mixed ANOVA - charge	6.91276	1	16	0.0182252
		Both	Mixed ANOVA - genotype	5.0843	1	16	0.115523
		Both	Mixed ANOVA - interaction	0.0177801	1	16	0.895586
	Frequency - PL	Both	Mixed ANOVA - charge	0.344871	1	14	0.566382
		Both	Mixed ANOVA - genotype	0.235121	1	14	0.635251
		Both	Mixed ANOVA - interaction	0.215649	1	14	0.649515
	Current - M2	Both	Mixed ANOVA - charge	2.32173	1	14	0.149844
		Both	Mixed ANOVA - genotype	1.72772	1	14	0.209831
		Both	Mixed ANOVA - interaction	0.0666762	1	14	0.799996
	Pulse-width - M2	Both	Mixed ANOVA - charge	12.2405	1	14	0.00354477
		Both	Mixed ANOVA - genotype	3.82613	1	14	0.0707142
		Both	Mixed ANOVA - interaction	0.0235125	1	14	0.88032
	Frequency - M2	Both	Mixed ANOVA - charge	0.0133436	1	12	0.909948
		Both	Mixed ANOVA - genotype	0.0208641	1	12	0.887547
		Both	Mixed ANOVA - interaction	0.257803	1	12	0.620836
	Current - DS	Both	Mixed ANOVA - charge	1.04157	1	14	0.32477
		Both	Mixed ANOVA - genotype	2.45832	1	14	0.139223
		Both	Mixed ANOVA - interaction	0.634754	1	14	0.43892
	Pulse-width - DS	Both	Mixed ANOVA - charge	7.19294	1	14	0.0178767
		Both	Mixed ANOVA - genotype	3.15523	1	14	0.0974119
		Both	Mixed ANOVA - interaction	0.814671	1	14	0.38201
	Frequency - DS	Both	Mixed ANOVA - charge	0.00372689	1	12	0.952326
		Both	Mixed ANOVA - genotype	0.646045	1	12	0.437163
		Both	Mixed ANOVA - interaction	0.472223	1	12	0.505031
	Current - VS	Both	Mixed ANOVA - charge	0.551953	1	14	0.469805
		Both	Mixed ANOVA - genotype	0.437201	1	14	0.519211
		Both	Mixed ANOVA - interaction	0.0638694	1	14	0.804154
	Pulse-width - VS	Both	Mixed ANOVA - charge	0.528831	1	14	0.479084
		Both	Mixed ANOVA - genotype	1.53231	1	14	0.236124
		Both	Mixed ANOVA - interaction	0.0838325	1	14	0.776413
	Frequency - VS	Both	Mixed ANOVA - charge	0.125309	1	10	0.730697
		Both	Mixed ANOVA - genotype	1.04742	1	10	0.330223
		Both	Mixed ANOVA - interaction	0.18461	1	10	0.676552
d	lOFC - 100&200µA	SAPAP3	Bootstrap - n=1000	-0.00453249			0.392607
	lOFC - 100&300µA	SAPAP3	Bootstrap - n=1000	-0.358811			0.292707
	lOFC - 200&300µA	SAPAP3	Bootstrap - n=1000	4.06272			0.003
e	lOFC - 100&200µA	SAPAP3	Bootstrap - n=1000	-0.00453249			0.392607
	lOFC - 100&300µA	SAPAP3	Bootstrap - n=1000	-0.358811			0.292707
	lOFC - 200&300µA	SAPAP3	Bootstrap - n=1000	4.06272			0.003
	mOFC - 100&200µA	SAPAP3	Bootstrap - n=1000	-0.505448			0.003
	mOFC - 100&300µA	SAPAP3	Bootstrap - n=1000	-0.560179			0.002
	mOFC - 200&300µA	SAPAP3	Bootstrap - n=1000	3.72206			0.001
	PL - 100&200µA	SAPAP3	Bootstrap - n=1000	-0.654524			0.142857
	PL - 100&300µA	SAPAP3	Bootstrap - n=1000	-0.262125			0.300699
	PL - 200&300µA	SAPAP3	Bootstrap - n=1000	4.55711			0.003
	M2 - 100&200µA	SAPAP3	Bootstrap - n=1000	3.12431			0.002
	M2 - 100&300µA	SAPAP3	Bootstrap - n=1000	-0.0439266			0.405594
	M2 - 200&300µA	SAPAP3	Bootstrap - n=1000	9.03857			0.003
	DS - 100&200µA	SAPAP3	Bootstrap - n=1000	1.09881			0.676324
	DS - 100&300µA	SAPAP3	Bootstrap - n=1000	-0.809404			0.003
	DS - 200&300µA	SAPAP3	Bootstrap - n=1000	2.20505			0.017982
	VS - 100&200µA	SAPAP3	Bootstrap - n=1000	-0.154247			0.351648
	VS - 100&300µA	SAPAP3	Bootstrap - n=1000	0.351238			0.262737
	VS - 200&300µA	SAPAP3	Bootstrap - n=1000	2.64562			0.023976
	lOFC - 100&200µA	WT	Bootstrap - n=1000	-0.190356			0.30969
	lOFC - 100&300µA	WT	Bootstrap - n=1000	1.34121			0.0549451
	lOFC - 200&300µA	WT	Bootstrap - n=1000	4.34915			0.003
	mOFC - 100&200µA	WT	Bootstrap - n=1000	-0.252519			0.003
	mOFC - 100&300µA	WT	Bootstrap - n=1000	-0.452335			0.002
	mOFC - 200&300µA	WT	Bootstrap - n=1000	1.89371			0.017982
	PL - 100&200µA	WT	Bootstrap - n=1000	-0.946542			0.002
	PL - 100&300µA	WT	Bootstrap - n=1000	0.251806			0.482517
	PL - 200&300µA	WT	Bootstrap - n=1000	3.56655			0.003
	M2 - 100&200µA	WT	Bootstrap - n=1000	-0.266159			0.002
	M2 - 100&300µA	WT	Bootstrap - n=1000	5.10919			0.003
	M2 - 200&300µA	WT	Bootstrap - n=1000	2.96116			0.004995
	DS - 100&200µA	WT	Bootstrap - n=1000	-1.50332			0.041958
	DS - 100&300µA	WT	Bootstrap - n=1000	-0.0980292			0.381618
	DS - 200&300µA	WT	Bootstrap - n=1000	4.03774			0.003
	VS - 100&200µA	WT	Bootstrap - n=1000	0.752073			0.153846
	VS - 100&300µA	WT	Bootstrap - n=1000	0.397071			0.22977
	VS - 200&300µA	WT	Bootstrap - n=1000	3.41438			0.003
g	lOFC	SAPAP3	1-way ANOVA	0.244041	3	20	0.864564
	mOFC	SAPAP3	1-way ANOVA	3.67918	3	16	0.0345041
	PL	SAPAP3	1-way ANOVA	0.605264	3	16	0.621079
	M2	SAPAP3	1-way ANOVA	0.988626	3	16	0.423085
	DS	SAPAP3	1-way ANOVA	6.18224	3	12	0.0087725
	VS	SAPAP3	1-way ANOVA	0.064122	3	16	0.978066
	lOFC	WT	1-way ANOVA	0.145371	3	16	0.931148
	mOFC	WT	1-way ANOVA	3.9186	3	16	0.0283796
	PL	WT	1-way ANOVA	0.478167	3	16	0.701943
	M2	WT	1-way ANOVA	1.79334	3	12	0.201975
	DS	WT	1-way ANOVA	5.3321	3	16	0.00971941
	VS	WT	1-way ANOVA	1.54185	3	12	0.254469

## Sheet: SuppFig5
Stats
Panel	Subpanel	Genotype	Test	F/t/r/Glass's Delta	df1	df2	p-val
a	lOFC - 40&80µA	SAPAP3	Bootstrap - n=1000	3.33211			0.002
	lOFC - 40&160µA	SAPAP3	Bootstrap - n=1000	-1.17456			0.0779221
	lOFC - 80&160µA	SAPAP3	Bootstrap - n=1000	3.55552			0.003
	mOFC - 40&80µA	SAPAP3	Bootstrap - n=1000	0.719269			0.58042
	mOFC - 40&160µA	SAPAP3	Bootstrap - n=1000	-0.35575			0.218781
	mOFC - 80&160µA	SAPAP3	Bootstrap - n=1000	1.24187			0.0799201
	PL - 40&80µA	SAPAP3	Bootstrap - n=1000	-1.50975			0.002
	PL - 40&160µA	SAPAP3	Bootstrap - n=1000	-0.170181			0.347652
	PL - 80&160µA	SAPAP3	Bootstrap - n=1000	3.10142			0.003
	M2 - 40&80µA	SAPAP3	Bootstrap - n=1000	-0.436177			0.248751
	M2 - 40&160µA	SAPAP3	Bootstrap - n=1000	-0.00855776			0.394605
	M2 - 80&160µA	SAPAP3	Bootstrap - n=1000	3.87336			0.003
	DS - 40&80µA	SAPAP3	Bootstrap - n=1000	-0.647342			0.002
	DS - 40&160µA	SAPAP3	Bootstrap - n=1000	-0.857661			0.003
	DS - 80&160µA	SAPAP3	Bootstrap - n=1000	2.48513			0.00699301
	VS - 40&80µA	SAPAP3	Bootstrap - n=1000	3.75106			0.003
	VS - 40&160µA	SAPAP3	Bootstrap - n=1000	0.123937			0.36963
	VS - 80&160µA	SAPAP3	Bootstrap - n=1000	2.34765			0.01998
	lOFC - 40&80µA	WT	Bootstrap - n=1000	0.762531			0.112887
	lOFC - 40&160µA	WT	Bootstrap - n=1000	-1.0386			0.0619381
	lOFC - 80&160µA	WT	Bootstrap - n=1000	2.42016			0.014985
	mOFC - 40&80µA	WT	Bootstrap - n=1000	-0.50977			0.003
	mOFC - 40&160µA	WT	Bootstrap - n=1000	-0.15802			0.307692
	mOFC - 80&160µA	WT	Bootstrap - n=1000	0.405656			0.528472
	PL - 40&80µA	WT	Bootstrap - n=1000	-0.773043			0.002
	PL - 40&160µA	WT	Bootstrap - n=1000	-1.06193			0.003
	PL - 80&160µA	WT	Bootstrap - n=1000	0.403769			0.255744
	M2 - 40&80µA	WT	Bootstrap - n=1000	-0.221965			0.002
	M2 - 40&160µA	WT	Bootstrap - n=1000	-0.386362			0.003
	M2 - 80&160µA	WT	Bootstrap - n=1000	0.730265			0.152847
	DS - 40&80µA	WT	Bootstrap - n=1000	-0.583413			0.002
	DS - 40&160µA	WT	Bootstrap - n=1000	0.834244			0.0809191
	DS - 80&160µA	WT	Bootstrap - n=1000	4.76408			0.003
	VS - 40&80µA	WT	Bootstrap - n=1000	0.806405			0.128871
	VS - 40&160µA	WT	Bootstrap - n=1000	-0.753866			0.145854
	VS - 80&160µA	WT	Bootstrap - n=1000	1.91501			0.0719281
b	lOFC - 60&120Hz	SAPAP3	Bootstrap - n=1000	1.75355			0.0659341
	lOFC - 60&180Hz	SAPAP3	Bootstrap - n=1000	1.32444			0.0739261
	lOFC - 120&180Hz	SAPAP3	Bootstrap - n=1000	4.57593			0.003
	mOFC - 60&120Hz	SAPAP3	Bootstrap - n=1000	0.0969322			0.34965
	mOFC - 60&180Hz	SAPAP3	Bootstrap - n=1000	-1.65612			0.011988
	mOFC - 120&180Hz	SAPAP3	Bootstrap - n=1000	2.65751			0.011988
	PL - 60&120Hz	SAPAP3	Bootstrap - n=1000	1.46574			0.0939061
	PL - 60&180Hz	SAPAP3	Bootstrap - n=1000	0.843663			0.12987
	PL - 120&180Hz	SAPAP3	Bootstrap - n=1000	3.26828			0.003
	M2 - 60&120Hz	SAPAP3	Bootstrap - n=1000	1.6058			0.0759241
	M2 - 60&180Hz	SAPAP3	Bootstrap - n=1000	1.20828			0.0669331
	M2 - 120&180Hz	SAPAP3	Bootstrap - n=1000	3.1829			0.011988
	DS - 60&120Hz	SAPAP3	Bootstrap - n=1000	-0.200294			0.294705
	DS - 60&180Hz	SAPAP3	Bootstrap - n=1000	0.804388			0.105894
	DS - 120&180Hz	SAPAP3	Bootstrap - n=1000	-0.436922			0.220779
	VS - 60&120Hz	SAPAP3	Bootstrap - n=1000	-0.897312			0.127872
	VS - 60&180Hz	SAPAP3	Bootstrap - n=1000	0.0159186			0.36963
	VS - 120&180Hz	SAPAP3	Bootstrap - n=1000	0.192885			0.338661
	lOFC - 60&120Hz	WT	Bootstrap - n=1000	0.43452			0.227772
	lOFC - 60&180Hz	WT	Bootstrap - n=1000	1.10834			0.0949051
	lOFC - 120&180Hz	WT	Bootstrap - n=1000	0.748263			0.147852
	mOFC - 60&120Hz	WT	Bootstrap - n=1000	-0.297092			0.003
	mOFC - 60&180Hz	WT	Bootstrap - n=1000	-0.227061			0.002
	mOFC - 120&180Hz	WT	Bootstrap - n=1000	-0.280482			0.001
	PL - 60&120Hz	WT	Bootstrap - n=1000	0.63195			0.190809
	PL - 60&180Hz	WT	Bootstrap - n=1000	0.721349			0.160839
	PL - 120&180Hz	WT	Bootstrap - n=1000	1.67021			0.110889
	M2 - 60&120Hz	WT	Bootstrap - n=1000	0.653185			0.152847
	M2 - 60&180Hz	WT	Bootstrap - n=1000	2.65294			0.00899101
	M2 - 120&180Hz	WT	Bootstrap - n=1000	2.73628			0.00999001
	DS - 60&120Hz	WT	Bootstrap - n=1000	0.835827			0.131868
	DS - 60&180Hz	WT	Bootstrap - n=1000	-0.680309			0.176823
	DS - 120&180Hz	WT	Bootstrap - n=1000	0.954674			0.131868
	VS - 60&120Hz	WT	Bootstrap - n=1000	-0.511496			0.245754
	VS - 60&180Hz	WT	Bootstrap - n=1000	-0.998172			0.100899
	VS - 120&180Hz	WT	Bootstrap - n=1000	3.38935			0.00599401
g

## Sheet: Fig6
Stats
Panel	Subpanel	Genotype	Test	F/t/r/Glass's Delta	df1	df2	p-val
c	lOFC - groom cells	SAPAP3	1-way ANOVA	1.1131	3	17	0.371276
	mOFC - groom cells	SAPAP3	1-way ANOVA	4.13072	3	16	0.0239531
	PL - groom cells	SAPAP3	1-way ANOVA	1.08031	3	16	0.385545
	M2 - groom cells	SAPAP3	1-way ANOVA	0.686201	3	16	0.573463
	DS - groom cells	SAPAP3	1-way ANOVA	NA	3	12	NA
	VS - groom cells	SAPAP3	1-way ANOVA	1	3	16	0.418238
	lOFC - not-mod cells	SAPAP3	1-way ANOVA	4.73576	3	20	0.0118068
	mOFC - not-mod cells	SAPAP3	1-way ANOVA	3.3083	3	16	0.0471111
	PL - not-mod cells	SAPAP3	1-way ANOVA	8.2536	3	16	0.00151773
	M2 - not-mod cells	SAPAP3	1-way ANOVA	13.1754	3	16	0.000136832
	DS - not-mod cells	SAPAP3	1-way ANOVA	1.20545	3	12	0.349684
	VS - not-mod cells	SAPAP3	1-way ANOVA	1.36905	3	16	0.287986
d	lOFC - current	SAPAP3	paired ttest (no DBS vs DBS 300µA)	-1.41308	5		0.21675
	lOFC - pulse width	SAPAP3	paired ttest (no DBS vs DBS 160µs)	-1.23277	5		0.272458
	lOFC - frequency	SAPAP3	paired ttest (no DBS vs DBS 180Hz)	-1.2902	5		0.253425
	mOFC - current	SAPAP3	paired ttest (no DBS vs DBS 300µA)	3.97827	4		0.0164248
	mOFC - pulse width	SAPAP3	paired ttest (no DBS vs DBS 160µs)	2.97462	4		0.0409563
	mOFC - frequency	SAPAP3	paired ttest (no DBS vs DBS 180Hz)	2.97977	4		0.040748
	PL - current	SAPAP3	paired ttest (no DBS vs DBS 300µA)	-0.274909	4		0.797001
	PL - pulse width	SAPAP3	paired ttest (no DBS vs DBS 160µs)	1.46076	4		0.217874
	PL - frequency	SAPAP3	paired ttest (no DBS vs DBS 180Hz)	0.353707	3		0.746956
	M2 - current	SAPAP3	paired ttest (no DBS vs DBS 300µA)	1.82976	4		0.141268
	M2 - pulse width	SAPAP3	paired ttest (no DBS vs DBS 160µs)	3.07443	4		0.0371323
	M2 - frequency	SAPAP3	paired ttest (no DBS vs DBS 180Hz)	-0.133552	3		0.902213
	DS - current	SAPAP3	paired ttest (no DBS vs DBS 300µA)	0.487074	3		0.659577
	DS - pulse width	SAPAP3	paired ttest (no DBS vs DBS 160µs)	0.57237	3		0.607152
	DS - frequency	SAPAP3	paired ttest (no DBS vs DBS 180Hz)	-1.63411	2		0.243849
	VS - current	SAPAP3	paired ttest (no DBS vs DBS 300µA)	0.0802731	4		0.939876
	VS - pulse width	SAPAP3	paired ttest (no DBS vs DBS 160µs)	-1.03378	4		0.359641
	VS - frequency	SAPAP3	paired ttest (no DBS vs DBS 180Hz)	1	3		0.391002
f	mOFC - sustained 5 Hz	SAPAP3	paired ttest (pre vs opto)	3.86048	6		0.00835765
g	mOFC - transient 5 Hz	SAPAP3	paired ttest (pre vs opto)	1.74986	6		0.130715
	mOFC - sustained 1 Hz	SAPAP3	paired ttest (pre vs opto)	0.748415	6		0.482505
	mOFC - sustained 5 Hz	SAPAP3	paired ttest (pre vs opto)	3.86048	6		0.0334306
	mOFC - sustained 15 Hz	SAPAP3	paired ttest (pre vs opto)	4.17411	6		0.0292587
	mOFC - sustained 120 Hz	SAPAP3	paired ttest (pre vs opto)	3.5797	6		0.0349421
	mOFC - blocked - transient 5 Hz	SAPAP3	paired ttest (pre vs opto)	-0.139892	6		0.893323
	mOFC - blocked - sustained 1 Hz	SAPAP3	paired ttest (pre vs opto)	1.96479	6		0.097049
	mOFC - blocked - sustained 5 Hz	SAPAP3	paired ttest (pre vs opto)	0.245935	6		0.81393
	mOFC - blocked - sustained 15 Hz	SAPAP3	paired ttest (pre vs opto)	2.05724	6		0.0853821
	mOFC - blocked - sustained 120 Hz	SAPAP3	paired ttest (pre vs opto)	0.977198	6		0.36621
	Control virus - transient 5 Hz	SAPAP3	paired ttest (pre vs opto)	-0.00303974	4		0.99772
	Control virus - sustained 1 Hz	SAPAP3	paired ttest (pre vs opto)	1.47394	4		0.214504
	Control virus - sustained 5 Hz	SAPAP3	paired ttest (pre vs opto)	0.633467	4		0.56084
	Control virus - sustained 15 Hz	SAPAP3	paired ttest (pre vs opto)	1.19409	4		0.298414
	Control virus - sustained 120 Hz	SAPAP3	paired ttest (pre vs opto)	2.04894	4		0.109822
	lOFC - transient 5 Hz	SAPAP3	paired ttest (pre vs opto)	1.6443	4		0.17546
	lOFC - sustained 1 Hz	SAPAP3	paired ttest (pre vs opto)	2.22066	4		0.0905455
	lOFC - sustained 5 Hz	SAPAP3	paired ttest (pre vs opto)	1.97132	4		0.119989
	lOFC - sustained 15 Hz	SAPAP3	paired ttest (pre vs opto)	1.15914	4		0.31088
	lOFC - sustained 120 Hz	SAPAP3	paired ttest (pre vs opto)	-0.489454	4		0.650148
	M2 - transient 5 Hz	SAPAP3	paired ttest (pre vs opto)	2.20498	4		0.0921399
	M2 - sustained 1 Hz	SAPAP3	paired ttest (pre vs opto)	1.5859	4		0.187946
	M2 - sustained 5 Hz	SAPAP3	paired ttest (pre vs opto)	3.95035	4		0.0840653
	M2 - sustained 15 Hz	SAPAP3	paired ttest (pre vs opto)	2.68442	4		0.0549755
	M2 - sustained 120 Hz	SAPAP3	paired ttest (pre vs opto)	1.60264	4		0.184275

[truncated: 1 more sheets: SuppFig6]
